# Supplementary material for: Reinforcing a Thermoplastic Starch/Poly(butylene adipate-co-terephthalate) Composite Foam with Polyethylene Glycol under Supercritical Carbon Dioxide
Source: Polymers (Basel). 2022 Dec 28;15(1):129. doi: 10.3390/polym15010129 (PMC9824321; doi:10.3390/polym15010129)
Supplement: Supplementary file 1 [file polymers-15-00129-s001.zip]

Archive with 1 entries (1 files):
- polymers-2040902-Supplementary.pdf
